# Supplementary material for: Behaviour change communication influences on food consumption behaviours and the demand for diverse nutritious foods in the Makoni District, Zimbabwe
Source: PLoS One. 2024 Aug 1;19(8):e0308012. doi: 10.1371/journal.pone.0308012 (PMC11293712; doi:10.1371/journal.pone.0308012)
Supplement: S1 Data — (XLSX) [file pone.0308012.s001.xlsx]

## Sheet: Sheet1
Respondent_Age	Age_of_Household_Head	Sex of Respondent	Ag_ecological_zone	SEX of HH Head	Marital status of HH Head	No. of people living in the HH	Govt Support	NGO Support	Church support	ZimRural Support	Zim Urban Support	Outside Zim Support	Q1.11Maize	Q1.11Millet	Q1.11Sorghum	Q1.11Rapoko	Q1.11Rice	Q1.11Bulgar Wheat	Q1.11Other	Currently have cereal	How long will cereal last	Do you have garden	Q2.2Green leafy vegetables	Q2.2Spinach	Q2.2Butternuts	Q2.2Carrots	Q2.2Green Beans	Q2.2Onions	Q2.2Tomatoes	Q2.2None	Q2.2Other	Q2.3Green leafy vegetables	Q2.3Spinach	Q2.3Butternuts	Q2.3Carrots	Q2.3Green Beans	Q2.3Onions	Q2.3Tomatoes	Q2.3None	Q2.4HAVE_FRUIT_TREES	Q2.5MANGO	Q2.5Orange, Naartjie,Lemon	Q2.5Avocado	Q2.5Guava	Q2.5Muzhanje	Q2.5PawPaw	Q2.5Peaches	Q2.5Banana	Q2.5Mulberry
41 to 50 years	41 to 50 years	Female	Region 2b	FEMALE	Widow/Widower	7	No	No	No	No	No	No	Yes	No	No	No	No	No	No	Yes	1 to 3 months	Yes	Yes	Yes	Yes	No	Yes	Yes	Yes	No	No	Yes	No	Yes	No	No	Yes	Yes	No	No	No	No	No	No	No	No	No	No	No
31 to 40 years	31 to 40 years	Male	Region 3	MALE	Married living together	5	No	Yes	No	No	Yes	No	Yes	No	No	No	No	No	No	Yes	Up to 1 month	Yes	Yes	Yes	Yes	Yes	Yes	Yes	Yes	No	No	Yes	Yes	Yes	Yes	Yes	Yes	Yes	No	Yes	Yes	Yes	Yes	Yes	No	No	Yes	Yes	No
31 to 40 years	31 to 40 years	Female	Region 2b	FEMALE	Married living together	6	No	No	No	No	No	No	Yes	No	No	No	No	No	No	Yes	Up to 2 weeks	Yes	No	No	No	Yes	Yes	Yes	Yes	No	No	Yes	Yes	Yes	No	Yes	Yes	Yes	No	Yes	Yes	Yes	No	Yes	Yes	Yes	No	No	Yes
31 to 40 years	41 to 50 years	Female	Region 2b	MALE	Maried living together	7	No	No	No	No	No	No	Yes	No	No	No	No	No	No	Yes	Up to 2 weeks	Yes	Yes	Yes	Yes	Yes	Yes	Yes	Yes	No	No	Yes	Yes	Yes	Yes	Yes	Yes	Yes	No	Yes	Yes	Yes	Yes	Yes	Yes	Yes	Yes	Yes	Yes
20 to 30 years	71 to 80 years	Female	Region 2b	FEMALE	Divorced/Separated	4	No	Yes	No	No	No	No	Yes	No	No	No	No	No	No	Yes	Up to 1 month	Yes	Yes	Yes	Yes	Yes	Yes	Yes	Yes	No	No	Yes	Yes	Yes	Yes	Yes	Yes	Yes	No	Yes	Yes	Yes	No	No	No	No	No	No	Yes
31 to 40 years	31 to 40 years	Female	Region 2b	MALE	Married living together	5	No	No	No	No	No	No	Yes	No	No	No	No	No	No	Yes	Enough to last next harvest	Yes	Yes	Yes	Yes	Yes	Yes	Yes	Yes	No	No	Yes	Yes	Yes	Yes	Yes	Yes	Yes	No	Yes	Yes	No	Yes	Yes	No	No	Yes	No	No
20 to 30 years	20 to 30 years	Female	Region 2b	MALE	Married living together	8	No	Yes	No	Yes	No	No	Yes	No	No	No	No	No	No	Yes	Up to 2 weeks	Yes	Yes	Yes	Yes	Yes	Yes	Yes	Yes	No	No	Yes	Yes	Yes	Yes	Yes	Yes	Yes	No	Yes	Yes	Yes	Yes	Yes	Yes	Yes	Yes	Yes	Yes
20 to 30 years	31 to 40 years	Female	Region 2b	MALE	Married living together	5	No	No	No	No	No	No	Yes	No	No	No	No	No	No	Yes	Up to 2 weeks	Yes	Yes	Yes	Yes	Yes	Yes	Yes	Yes	No	No	Yes	Yes	Yes	Yes	Yes	Yes	Yes	No	Yes	Yes	No	No	Yes	No	No	No	No	No
31 to 40 years	51 to 60 years	Female	Region 2b	MALE	Married living together	7	No	No	No	No	No	No	Yes	No	No	No	No	No	No	Yes	Up to 2 weeks	Yes	Yes	Yes	Yes	Yes	Yes	Yes	Yes	No	No	Yes	Yes	Yes	Yes	Yes	Yes	Yes	No	Yes	Yes	Yes	No	Yes	No	No	No	Yes	No
20 to 30 years	31 to 40 years	Female	Region 2b	MALE	Married living together	4	No	No	No	No	No	No	Yes	No	No	No	No	No	No	Yes	Enough to last next harvest	Yes	Yes	Yes	Yes	Yes	Yes	Yes	Yes	No	No	Yes	Yes	Yes	Yes	Yes	Yes	Yes	No	Yes	Yes	Yes	No	No	No	No	Yes	No	No
41 to 50 years	41 to 50 years	Female	Region 2b	FEMALE	Married living apart	5	Yes	No	No	No	Yes	No	Yes	No	No	No	No	No	Yes	Yes	Up to 2 weeks	Yes	Yes	Yes	Yes	Yes	Yes	Yes	Yes	No	No	Yes	Yes	No	No	Yes	Yes	Yes	No	Yes	Yes	Yes	No	Yes	No	Yes	Yes	No	Yes
31 to 40 years	more than 80 years	Female	Region 2b	MALE	Widow/Widower	9	No	No	No	No	No	No	Yes	No	No	No	No	No	No	Yes	Up to 2 weeks	Yes	Yes	Yes	Yes	Yes	Yes	Yes	Yes	No	No	Yes	Yes	Yes	Yes	Yes	Yes	Yes	No	Yes	Yes	Yes	Yes	Yes	No	Yes	No	No	Yes
20 to 30 years	51 to 60 years	Female	Region 2b	MALE	Divorced/Separated	6	Yes	Yes	No	No	No	No	Yes	No	No	No	No	No	No	Yes	Up to 2 weeks	Yes	Yes	Yes	Yes	Yes	Yes	Yes	Yes	No	No	Yes	Yes	Yes	Yes	Yes	Yes	Yes	No	Yes	Yes	Yes	Yes	No	No	Yes	Yes	No	Yes
71 to 80 years	71 to 80 years	Female	Region 2b	FEMALE	Widow/Widower	5	No	Yes	No	No	No	No	Yes	No	No	No	No	No	No	Yes	Up to 1 month	Yes	Yes	Yes	Yes	Yes	Yes	Yes	Yes	No	No	Yes	No	No	No	Yes	Yes	Yes	No	No	No	No	No	No	No	No	No	No	No
41 to 50 years	41 to 50 years	Female	Region 2b	MALE	Married living together	6	No	No	No	No	No	No	Yes	No	No	No	No	No	No	Yes	Up to 2 weeks	Yes	Yes	Yes	Yes	No	No	Yes	Yes	No	No	Yes	Yes	Yes	No	Yes	Yes	Yes	No	Yes	Yes	Yes	Yes	Yes	No	No	No	No	No
20 to 30 years	31 to 40 years	Female	Region 3	MALE	Maried living together	6	No	Yes	No	No	Yes	No	Yes	No	No	No	No	No	No	Yes	Up to 2 weeks	Yes	Yes	Yes	Yes	Yes	Yes	Yes	Yes	No	No	Yes	Yes	Yes	Yes	Yes	Yes	Yes	No	Yes	No	Yes	Yes	Yes	No	No	Yes	No	No
31 to 40 years	41 to 50 years	Female	Region 3	MALE	Married living together	4	Yes	Yes	No	No	Yes	No	Yes	No	No	No	No	No	No	Yes	Enough to last next harvest	Yes	Yes	Yes	Yes	Yes	No	Yes	Yes	No	No	Yes	No	Yes	Yes	No	Yes	Yes	No	Yes	Yes	Yes	Yes	No	Yes	No	No	No	No
20 to 30 years	41 to 50 years	Female	Region 3	MALE	Married living together	10	No	Yes	No	No	No	No	Yes	No	No	No	No	No	No	Yes	Up to 2 weeks	Yes	Yes	Yes	Yes	No	Yes	Yes	Yes	No	No	No	No	No	No	Yes	No	No	No	Yes	Yes	Yes	Yes	Yes	No	No	Yes	Yes	Yes
20 to 30 years	31 to 40 years	Female	Region 3	MALE	Married living together	6	No	No	No	No	No	No	Yes	No	No	No	No	No	No	Yes	Enough to last next harvest	Yes	Yes	Yes	Yes	Yes	Yes	Yes	Yes	No	No	Yes	Yes	Yes	Yes	Yes	Yes	Yes	No	Yes	Yes	Yes	No	Yes	No	No	No	No	Yes
20 to 30 years	20 to 30 years	Female	Region 3	MALE	Married living together	3	No	No	No	No	No	No	Yes	No	No	No	No	No	No	Yes	1 to 3 months	Yes	Yes	Yes	Yes	No	Yes	Yes	Yes	No	No	Yes	Yes	Yes	No	Yes	Yes	Yes	No	Yes	No	Yes	No	No	Yes	No	No	No	No
20 to 30 years	20 to 30 years	Female	Region 3	MALE	Married living together	3	No	No	No	No	No	No	Yes	No	No	No	No	No	No	Yes	1 to 3 months	Yes	Yes	No	Yes	Yes	No	No	Yes	No	No	Yes	No	Yes	Yes	Yes	Yes	Yes	No	Yes	Yes	Yes	Yes	No	No	No	Yes	No	Yes
20 to 30 years	31 to 40 years	Female	Region 3	MALE	Married living together	5	No	No	No	No	No	No	Yes	No	No	No	No	No	No	Yes	Up to 2 weeks	Yes	Yes	Yes	Yes	Yes	No	Yes	Yes	No	No	Yes	Yes	Yes	No	No	Yes	Yes	No	Yes	No	Yes	Yes	No	No	No	Yes	Yes	Yes
20 to 30 years	31 to 40 years	Female	Region 3	MALE	Married living together	4	No	No	No	No	No	No	Yes	No	No	No	No	No	No	Yes	Up to 1 month	Yes	Yes	No	Yes	No	No	No	Yes	No	No	Yes	No	No	No	Yes	Yes	Yes	No	Yes	Yes	Yes	Yes	No	No	No	No	No	No
41 to 50 years	51 to 60 years	Female	Region 3	MALE	Married living together	7	No	Yes	No	No	Yes	No	Yes	No	No	No	No	No	No	Yes	1 to 3 months	Yes	Yes	No	Yes	Yes	Yes	No	Yes	No	No	No	No	Yes	Yes	Yes	Yes	No	No	Yes	Yes	No	Yes	Yes	Yes	No	Yes	Yes	No
31 to 40 years	31 to 40 years	Female	Region 3	FEMALE	Widow/Widower	5	No	Yes	No	No	Yes	No	Yes	No	No	No	No	No	No	Yes	1 to 3 months	Yes	Yes	Yes	Yes	Yes	Yes	Yes	Yes	Yes	No	Yes	No	Yes	No	Yes	Yes	Yes	No	Yes	Yes	Yes	No	Yes	No	No	No	No	No
31 to 40 years	41 to 50 years	Female	Region 3	MALE	Married living together	6	No	Yes	No	No	Yes	No	Yes	No	No	No	No	No	No	Yes	1 to 3 months	Yes	Yes	Yes	Yes	No	Yes	Yes	Yes	No	No	Yes	Yes	Yes	Yes	Yes	No	No	No	Yes	No	Yes	Yes	No	No	No	Yes	Yes	No
20 to 30 years	41 to 50 years	Female	Region 3	MALE	Married living together	6	No	Yes	No	No	Yes	No	Yes	No	No	No	No	No	No	Yes	1 to 3 months	Yes	Yes	Yes	Yes	Yes	Yes	Yes	Yes	No	No	Yes	Yes	No	Yes	Yes	Yes	Yes	No	Yes	Yes	Yes	No	Yes	No	No	No	No	No
20 to 30 years	31 to 40 years	Female	Region 3	MALE	Married living together	4	No	Yes	No	No	Yes	No	Yes	No	No	No	No	No	No	Yes	1 to 3 months	Yes	Yes	Yes	Yes	Yes	Yes	Yes	Yes	No	No	Yes	Yes	Yes	Yes	No	Yes	Yes	No	Yes	Yes	No	No	Yes	No	Yes	No	No	No
20 to 30 years	31 to 40 years	Female	Region 3	MALE	Married living together	4	No	Yes	No	No	Yes	No	Yes	No	No	No	No	No	No	Yes	Up to 2 weeks	Yes	Yes	Yes	Yes	Yes	Yes	Yes	Yes	No	No	Yes	No	Yes	No	Yes	Yes	Yes	No	Yes	Yes	Yes	No	No	No	No	No	No	No
41 to 50 years	51 to 60 years	Female	Region 3	MALE	Married living together	7	Yes	No	No	No	Yes	No	Yes	No	No	No	No	No	No	Yes	1 to 3 months	Yes	Yes	Yes	Yes	Yes	Yes	Yes	Yes	No	No	Yes	Yes	Yes	Yes	No	Yes	Yes	No	Yes	No	Yes	Yes	No	No	No	No	No	No
51 to 60 years	51 to 60 years	Male	Region 2b	MALE	Married living together	8	No	Yes	No	No	Yes	No	Yes	No	No	No	No	No	No	Yes	Up to 2 weeks	Yes	Yes	Yes	Yes	Yes	Yes	Yes	Yes	No	No	Yes	No	Yes	No	Yes	Yes	Yes	No	Yes	Yes	No	No	Yes	No	Yes	Yes	No	Yes
31 to 40 years	31 to 40 years	Male	Region 2b	MALE	Married living together	3	No	No	No	No	No	No	Yes	No	No	No	No	No	No	Yes	Up to 1 month	Yes	Yes	No	Yes	Yes	Yes	Yes	Yes	No	No	Yes	No	Yes	Yes	No	Yes	Yes	No	Yes	Yes	Yes	No	Yes	No	No	Yes	No	No
51 to 60 years	51 to 60 years	Male	Region 2b	MALE	Married living together	4	Yes	Yes	No	No	No	No	Yes	No	No	No	No	No	No	Yes	1 to 3 months	Yes	Yes	Yes	Yes	Yes	Yes	Yes	Yes	No	No	Yes	Yes	Yes	Yes	Yes	Yes	Yes	No	Yes	No	Yes	Yes	Yes	Yes	No	Yes	Yes	No
41 to 50 years	41 to 50 years	Male	Region 2b	MALE	Married living together	3	No	No	No	No	No	No	Yes	No	No	No	No	No	No	Yes	Don't know	Yes	Yes	Yes	No	No	Yes	No	Yes	No	No	Yes	No	Yes	Yes	Yes	Yes	Yes	No	Yes	Yes	Yes	Yes	Yes	No	No	Yes	Yes	No
31 to 40 years	31 to 40 years	Male	Region 2b	MALE	Married living together	4	Yes	No	No	No	No	No	Yes	No	No	No	No	No	No	Yes	Up to 2 weeks	Yes	Yes	No	No	No	Yes	Yes	No	No	No	Yes	No	No	No	No	Yes	Yes	No	Yes	No	Yes	No	No	Yes	No	No	Yes	Yes
31 to 40 years	31 to 40 years	Female	Region 2b	MALE	Married living together	6	No	No	No	No	No	No	Yes	No	No	No	No	No	No	Yes	Up to 2 weeks	Yes	Yes	Yes	Yes	No	Yes	No	Yes	No	No	Yes	Yes	No	No	Yes	No	Yes	No	Yes	Yes	Yes	No	No	No	No	Yes	No	Yes
51 to 60 years	51 to 60 years	Male	Region 3	MALE	Married living together	5	No	Yes	No	No	Yes	No	Yes	No	No	No	No	No	No	Yes	Up to 1 month	Yes	Yes	No	Yes	Yes	Yes	No	Yes	No	No	Yes	No	Yes	Yes	Yes	No	Yes	No	Yes	No	Yes	No	Yes	Yes	No	Yes	Yes	No
20 to 30 years	20 to 30 years	Male	Region 3	MALE	Married living apart	2	No	No	No	No	No	No	Yes	No	No	No	No	No	No	Yes	Up to 2 weeks	Yes	Yes	Yes	Yes	Yes	Yes	Yes	Yes	No	No	Yes	Yes	No	Yes	Yes	Yes	Yes	No	Yes	Yes	Yes	No	Yes	Yes	No	Yes	Yes	No
31 to 40 years	31 to 40 years	Male	Region 3	MALE	Married living together	6	Yes	Yes	No	No	No	No	Yes	No	No	No	No	No	No	Yes	Up to 2 weeks	Yes	Yes	Yes	Yes	Yes	No	Yes	Yes	No	No	Yes	Yes	Yes	Yes	Yes	Yes	Yes	No	Yes	Yes	Yes	Yes	Yes	No	No	Yes	No	No
20 to 30 years	20 to 30 years	Male	Region 3	MALE	Married living together	4	Yes	Yes	No	No	No	No	Yes	No	No	No	No	No	No	No		Yes	Yes	Yes	Yes	Yes	No	Yes	Yes	No	No	Yes	No	Yes	Yes	Yes	No	Yes	No	Yes	No	No	Yes	No	No	No	No	No	No
[truncated: 193 more columns]
